# Supplementary material for: P2X7 Receptor Promotes Mouse Mammary Cancer Cell Invasiveness and Tumour Progression, and Is a Target for Anticancer Treatment
Source: Cancers (Basel). 2020 Aug 19;12(9):2342. doi: 10.3390/cancers12092342 (PMC7565976; doi:10.3390/cancers12092342)
Supplement: Supplementary file 1 [file cancers-12-02342-s001.zip]

Archive with 2 entries (2 files):
- cancers-877261 Videos S1-S4.zip
- cancers-877261 Supplementary Material.pdf
